# Supplementary material for: TCM-DiffRAG: personalized syndrome differentiation reasoning method for traditional Chinese medicine based on knowledge graph and chain of thought
Source: Front Med (Lausanne). 2026 Apr 21;13:1804478. doi: 10.3389/fmed.2026.1804478 (PMC13140767; doi:10.3389/fmed.2026.1804478)
Supplement: Supplementary file 1 [file Data_Sheet_1.zip]

Archive with 49 entries (39 files):
- Appendix/
- Appendix/Appendix1/
- Appendix/Appendix1/2_1_PDF转图片.py
- Appendix/Appendix1/2_2_识别.py
- Appendix/Appendix1/2_3_拆分书.py
- Appendix/Appendix1/2_4_表格转md.py
- Appendix/Appendix1/my_utils/
- Appendix/Appendix1/my_utils/detect.py
- Appendix/Appendix1/my_utils/utils.py
- Appendix/Appendix1/my_utils/__pycache__/
- Appendix/Appendix1/my_utils/__pycache__/detect.cpython-310.pyc
- Appendix/Appendix1/my_utils/__pycache__/detect.cpython-311.pyc
- Appendix/Appendix1/my_utils/__pycache__/utils.cpython-310.pyc
- Appendix/Appendix1/my_utils/__pycache__/utils.cpython-311.pyc
- Appendix/Appendix2/
- Appendix/Appendix2/prompt.md
- Appendix/Appendix3/
- Appendix/Appendix3/1_检索_混合.py
- Appendix/Appendix3/demo.html
- Appendix/Appendix3/my_utils/
- Appendix/Appendix3/my_utils/book_corpus.py
- Appendix/Appendix3/my_utils/content_search_mv.py
- Appendix/Appendix3/my_utils/label_search_mv.py
- Appendix/Appendix3/my_utils/labe_searchl_es.py
- Appendix/Appendix3/my_utils/llm_filter.py
- Appendix/Appendix3/my_utils/plot.py
- Appendix/Appendix3/my_utils/tuple_generate.py
- Appendix/Appendix3/my_utils/tuple_search_es.py
- Appendix/Appendix3/my_utils/tuple_search_mv.py
- Appendix/Appendix3/my_utils/utils.py
- Appendix/Appendix3/my_utils/vector_search.py
- Appendix/Appendix3/my_utils/__pycache__/
- Appendix/Appendix3/my_utils/__pycache__/book_corpus.cpython-39.pyc
- Appendix/Appendix3/my_utils/__pycache__/content_search_mv.cpython-39.pyc
- Appendix/Appendix3/my_utils/__pycache__/label_search_mv.cpython-39.pyc
- Appendix/Appendix3/my_utils/__pycache__/llm_filter.cpython-39.pyc
- Appendix/Appendix3/my_utils/__pycache__/plot.cpython-39.pyc
- Appendix/Appendix3/my_utils/__pycache__/tuple_generate.cpython-39.pyc
- Appendix/Appendix3/my_utils/__pycache__/tuple_search_mv.cpython-39.pyc
- Appendix/Appendix3/my_utils/__pycache__/utils.cpython-39.pyc
- Appendix/Appendix3/my_utils/__pycache__/vector_search.cpython-39.pyc
- Appendix/Appendix4/
- Appendix/Appendix4/30_六经数据做成数据集.py
- Appendix/Appendix4/Jingfang_train.xlsx
- Appendix/Appendix5/
- Appendix/Appendix5/1_tcm_mcq.py
- Appendix/Appendix5/2_tcmsd.py
- Appendix/Appendix5/3_jingfang.py
- Appendix/Introduction to the Appendix 1 to 5.docx
