# Supplementary material for: TCM-DiffRAG: personalized syndrome differentiation reasoning method for traditional Chinese medicine based on knowledge graph and chain of thought
Source: Front Med (Lausanne). 2026 Apr 21;13:1804478. doi: 10.3389/fmed.2026.1804478 (PMC13140767; doi:10.3389/fmed.2026.1804478)
Supplement: Supplementary file 1 [file Data_Sheet_1.zip › Appendix/Appendix3/my_utils/book_corpus.py]

zhongyi_all = ["丁济万医案_苏丽娜", "丁甘仁医案_丁甘仁", "丁甘仁医案续编_丁甘仁", "万友生医案选_王鱼门", "万泽东医案选_张会永", "三代世医宗修英医案医话集_李丽", "三湘医萃_医案_刘祖贻", "三部六病医案集_李伟", "上海名医医案选粹", "上海名老中医医案精选_黄素英", "不孕不育症名家医案导读_王哲", "专科急危重症抢救护理预案_赵崇梅", "中医临床验案汇辑_第6辑", "中医儿科学", "中医入门白话解丛书_伤寒论白话解_王付", "中医养生学", "中医内科临证验案_郭淑云", "中医内科学", "中医医案医话集锦", "中医十大类方_黄煌", "中医古今医案精粹选评_彭建中_1", "中医古今医案精粹选评_彭建中_2", "中医古今医案精粹选评_彭建中_3", "中医古今医案精粹选评_彭建中_4", "中医古今医案精粹选评_彭建中_5", "中医古籍珍稀抄本精选_临诊医案", "中医古籍珍稀抄本精选_叶天士曹仁伯何元长医案", "中医古籍珍稀抄本精选_徐养恬方案", "中医古籍珍稀抄本精选_旌孝堂医案", "中医古籍珍稀抄本精选_李冠仙医案", "中医古籍珍稀抄本精选_江泽之医案", "中医古籍珍稀抄本精选_汪艺香先生医案", "中医古籍珍稀抄本精选_沈俞医案合钞", "中医古籍珍稀抄本精选_沈菊人医案", "中医古籍珍稀抄本精选_王九峰医案", "中医古籍珍稀抄本精选_王仲奇医案", "中医古籍珍稀抄本精选_疡科指南医案", "中医古籍珍稀抄本精选_竹亭医案_上册", "中医古籍珍稀抄本精选_竹亭医案_下册", "中医古籍珍稀抄本精选_退庵医案", "中医古籍珍稀抄本精选_邵氏方案", "中医名家诊断医案精选导读_田元祥", "中医在美国_石国璧张秀娟在美行医验案择录_石国壁", "中医基础理论学", "中医外伤科_五官科医案_马超英", "中医外科学", "中医妇科学", "中医学", "中医学_案例版_王桂敏", "中医心血管疾病医案荟萃_王阶", "中医推拿学教学病案精选_黄吉庆", "中医望诊与舌诊彩色图解", "中医治肿瘤理论及验案_林丽珠", "中医泰斗专科专病丛书_风湿免疫疾病医案妙方_杨建宇", "中医泰斗失眠医案妙方_杨建宇", "中医男科名家验案精选_孙在典", "中医病案分析_北京中医学院", "中医眼科学", "中医秘方治溃疡病验案_石广济", "中医经方临床入门_费维光", "中医耳鼻喉", "中医脓毒搬家治疗学_59种疾病的诊疗及医案实录_闫恪玉", "中医舌诊", "中医舌诊 _北京中医学院中医系中医基础理论教研室编", "中医舌诊临床图解 许家佗", "中医舌诊完全图解", "中医舌诊提要", "中医舌诊研究与临床应用_许朝霞", "中医药学临床验案范例_陈可冀", "中医药膳学", "中医诊断学", "中医针灸学教学病案精选_邵湘宁", "中医面诊", "中医食疗学", "中医骨伤科", "中华医书集成_第20册_医论医话医案类_ 易法银_1", "中华医书集成_第20册_医论医话医案类_ 易法银_2", "中华医书集成第21册_医案类2_易法银", "中华医学望诊大全", "中华舌诊观止", "中国历代名医医案选讲_胡方林", "中国当代针灸名家医案", "中国汤液方证张仲景方证学_张长恩", "中国现代名中医医案精粹_第1集_董建华_1", "中国现代名中医医案精粹_第1集_董建华_2", "中国现代名中医医案精粹_第2集_董建华", "中国现代名中医医案精粹_第4集_董建华", "中药学", "中西医结合内科学", "临床中医师案头参考_卢祥之", "临床医学示范案例分析_胡翊群", "临床医案解伤寒三期讲课实录_伤寒论讲座_许家栋", "临床医案解伤寒二期讲课实录_伤寒论讲座_许家栋", "临床医案解伤寒五期讲课实录_经典经方第五期课程_伤寒论讲座_许家栋", "临床医案解伤寒四期讲课实录_伤寒论讲座_许家栋", "临床应用伤寒论解说_大塚敬节", "临床心得医案选_一", "临症针炙医案_高希言", "临证偶拾_张羹梅医案", "临证指南医案_叶天士", "仝小林经典名方实践录_刘文科", "仲景伤寒补亡论_郭雍", "仲景医学现代研究_秦玖刚", "仲景学术观与仲景证治观_伤寒论坛丛书第2辑_刘绍武", "仲景学说_经方国际联盟_现场实录1", "仲景方临床应用_张沛虬", "仲景方临床应用指导_王付", "仲景方在急难重病中的运用_邓嘉成", "仲景方药运用法_李根林", "仲景治法研究_王贵淼", "仲景理法_王伟", "仲景辨证治疗学", "任之堂医案讲习录_董雪峰", "传染病学", "伤寒名医验案精选_陈明", "伤寒挈要_刘渡舟", "伤寒杂病论释疑解惑_王付", "伤寒理法与经方临床_张英栋", "伤寒类方_徐灵胎", "伤寒论", "伤寒论_方医案选_高德", "伤寒论_方医案集_孙溥泉", "伤寒论_方证医案选_万友生", "伤寒论_方证医案选_诸病证治提要表_万友生", "伤寒论_经方治疗皮肤病医案", "伤寒论三家注_王玉兴", "伤寒论临床发挥", "伤寒论临床精要", "伤寒论临床运用", "伤寒论六经气化学说十四讲_雒晓东", "伤寒论六经辨证与方证新探_欧阳卫权", "伤寒论医案集", "伤寒论十四讲", "伤寒论原文真义_苏世屏", "伤寒论思维与辨析_张仲景", "伤寒论方_医案集", "伤寒论方医案选编", "伤寒论条文解", "伤寒论浅注_陈修园", "伤寒论讲义", "伤寒论译释_陈亦人_一", "伤寒论译释_陈亦人_三", "伤寒论译释_陈亦人_二", "伤寒论诠解", "伤寒论通俗讲话", "伤寒论通俗讲话_汪受传", "伤寒论释疑与经方实验_杜雨茂", "伤寒论阴阳图说_衣之镖", "住院医师规范化培训_儿科示范案例_黄国英", "住院医师规范化培训内科考点及案例精析_郑泽琪", "住院医师规范化培训急诊科示范案例_陆一鸣", "住院医师规范化培训老年医学科示范案例_陆惠华", "何世英儿科医案_何世英", "何任医案实录_何任临床医学丛书_何若苹", "何任疑难重症验案选析_何任临床医学丛书_何若苹", "何鸿舫医案", "俞慎初医案医论精选_俞鼎芬", "儿科临证医案_林晓峰", "儿科学", "全国名医验案类编_何廉臣", "全国经方高级讲习班现场实录", "全国经方高级讲习班现场实录一_雒晓东", "六经八纲用经方_竹雨轩经方临证体悟_张立山", "六经辨证解温病_胡希恕温病条辨讲义", "关节炎外治验案_中医外治验案丛书_路力为", "内科临证医案_桑希生", "内科学", "内科疾病鉴别诊断学", "内经临床发挥", "内经临床精要", "内经临床运用", "内经选读", "冉雪峰医案", "刘学勤医案选粹_刘学勤", "刘弼臣中医儿科经方应用心得_刘昌燕", "刘惠民医案", "刘星元医案医论_王森", "刘景泉刘东汉医案精选", "刘民叔医书七种校注_鲁楼医案_神农古本草经_考次汤液经_刘民叔", "刘渡舟伤寒论讲稿_刘渡舟", "刘赤选医案医话", "刘越医案医论集_刘越", "北京名医世纪传媒 上火的舌诊与调理 第2版", "医圣张仲景奇方妙治_王竹星", "医学伦理学", "医学影像学", "医案丛刊_临证实效录", "医案助读_黃煌", "医案医话医论名著集成", "医案医话集_孟河四家", "医案选编", "医生案头药物速查丛书_精神科医生案头药物速查_张树林", "医论医案荟萃", "医院伦理学案例教程_郭楠", "十二经方议秘要", "南少林骨伤秘方验案_王和鸣", "南郑医案选", "南雅堂医案_陳修園", "卢铸之医案", "卫生法规", "历代儿科医案集成_何世英", "口腔医学病案分析", "古今医家经论汇编_徐常吉", "古今医案按_中医经典文库", "古今名医医案选_盛慶祥", "古今名医针灸医案赏析_刘智斌", "古代针灸医案释按_旧从豁", "台北故宫珍藏版中医手抄孤本丛书_10 短要方_临证医案_神仙服饵_换骨抄_脉粹_新刊庄季裕编灸膏腧穴法_陈仁寿", "叶天士临证指南医案发挥_叶天士", "叶天士医案三家注_李成文", "叶天士医案评析_孙曼之", "叶天士温病医案研究_王荣", "叶天士用经方", "叶天士诊治大全_叶天士医案研究_叶天士", "叶心清医案选_叶心清", "叶熙春医案", "各科经方", "名中医妇科病良方验案_袁立霞", "名医类案", "名家教你读医案_从医案中领会名医理法方药思路的18堂课_第1辑_马继松", "名家教你读医案_从医案中领会名医理法方药思路的18堂课_第2辑_马继松", "名师经方讲录_第2辑_李可", "名老中医方剂医案_高秀兰", "吴佩衡医案_中医师承十元丛书_吴佩衡", "吴匊方医案", "吴少怀医案", "吴炳煌针灸医案医论", "吴鞠通医案_吴瑭", "周仲瑛医案赏析_陈四清", "周炳文经典医案集_周洪彬", "呼吸病经方论治", "国医大师治疗失眠经典医案_孙永章", "国医大师验案精粹_妇科_儿科_外科_五官科篇_吴大真", "国医大师验案良方_五官卷_梅祥胜", "国医大师验案良方_外科卷_柳越冬", "国医大师验案良方_妇儿卷_刘平", "国医大师验案良方_心脑卷_李剑颖", "国医大师验案良方_肝胆肾卷_吴大真", "国医大师验案良方_肺系卷_李剑颖", "国医大师验案良方_脾胃卷_徐江雁", "图解看脸识病3分钟面诊家用自疗手册", "图解舌诊伸伸舌头百病消", "圣余医案诠解按", "基础病机", "夏仲方医案_夏仲方", "夏度衡彭述宪医案精华_阳春林", "外科学", "大医至简_刘希彦解读伤寒论_刘希彦", "太和医案选", "奇经方药简编_孙朝宗", "奚伯初中医儿科医案_奚伯初", "妇产科", "妇科医案", "姚贞白医案_姚贞白", "娄绍昆经方医案医话_娄莘杉", "娄绍昆讲经方_娄绍昆", "孙达武医案精华_孙绍裘", "孙鲁川医案", "孟景春解析古今奇症医案", "孟河丁甘仁医案", "孟河马培之医案论精要_吳中泰", "孤鹤医案", "实用经方歌诀", "小儿推拿学", "岳美中医案集_岳美中", "带教医案实录_桑希生", "平脉辨证仲景脉学_李士懋", "平脉辨证相濡医案_李士懋", "广州近代老中医医案医话选编", "广西中医医案选集_第二集", "张了然医话医案选_张了然", "张仲景50味药证_黄煌", "张仲景医方精要_金匮篇_康锁彬", "张仲景学术研究大成丛书_文献荟萃卷_仲景研究大成_梁华龙_一", "张仲景学术研究大成丛书_文献荟萃卷_仲景研究大成_梁华龙_二", "张仲景对药集_王玉芝", "张仲景药法研究_王占玺", "张仲景诊断学_傅延龄", "张伯臾医案_张伯臾", "张大昌医论医案集_张大昌", "张山雷医集14_古今医案平议_张山雷", "张建夫名老中医医案_张梅奎", "张斌教授医论医案集_伤寒论气化学说的理论与实践_韩世明", "张治中临床医案验方选编", "张泽生医案医话集", "张渊崧医案医话集_张渊崧", "张琪肾病医案精选", "张舜华临证医案传真", "张锡纯医案", "张鹳一医案医话集_张泽生", "当代名医经方应用赏析", "当代名家论经方用经方", "当代名老中医典型医案集_五官科分册_贺兴东", "当代名老中医典型医案集_儿科分册_贺兴东", "当代名老中医典型医案集_内科分册_上册_贺兴东", "当代名老中医典型医案集_内科分册_下册_贺兴东", "当代名老中医典型医案集_内科分册_中册_贺兴东", "当代名老中医典型医案集_妇科分册_孙光荣", "当代名老中医典型医案集外伤科分册_贺兴东", "当代名老中医典型案集_针灸推拿分册_贺兴东", "徐仲才医案医论集", "徐小圃医案医论集", "得心集医案_清_谢星焕", "心血管病经方论治_阚方旭", "思考经方_伤寒论_六经方证病机辨治心悟_毛进军", "思考经方_伤寒论六经方证病机辨治心悟", "急难重症中医临证思辨_录全国名老中医张玉龙百例典型验案全解析_张玉龙", "恶性肿瘤中医辨治与案例_赵智强", "恽铁樵医案_恽铁樵", "悟道张仲景_平脉辨证解读_徐汝奇", "成都中医学院老中医医案选_第1集_成都中医学院老中医经验整理组编", "成都中医学院老中医医案选_第2集_成都中医学院老中医经验整理组编", "扁鹊医学探源_四时脉法_樊佳如", "承淡安伤寒论新注_承淡安", "护理伦理学", "指禅医案_贺季衡", "换个视角看经方", "推拿学", "新编伤寒论类方", "方剂学", "方阵", "施今墨医案解读第2版_吕景山", "施启谟医案", "易水四大家医案类编_赵艳", "易水学派医案一_李成文", "曹颖甫医案_曹颖甫", "未刻本叶天士医案发微_叶天士", "朱南孙医案选", "朱良春虫类药的应用.md", "李文庆中医临床经典医案实录_李燕林", "李济仁临证医案存真_李艳", "李济仁点评杏轩医案_李济仁", "李聪甫医案精华_李肇夷", "李英杰医案", "李金庸金匮要略释义_李金庸", "李阳波中医望诊讲记", "杏林撷英_李志湘疑难杂症医案", "杨博良医案", "杨叔禹解读疏泄经典名方_杨光", "杨君柳医案医话_吕立江", "杨志一医论案集", "柳宝治医案", "柳少逸医案选_柳少逸", "柳选四家医案_盛燕江", "标准方剂", "梦回伤寒四大金_ 一个经方临床家解读南国经方医案_黄仕沛", "欧正武医案精华_舒兰", "汇通学派医案二_中医古籍医案辑成_学术流派医案系列_李成文", "汉唐医案精选", "江林医案精华_江林", "汪受传儿科医论医案选_万力生", "沈氏医案_沈璠", "沈芊绿医案_沈金鳌", "河北中医验案选", "治法术语", "泊庐医案", "泊庐医案释评", "济民医案", "消化病经方论治", "消化病经方论治 ", "清代八名医医案", "清代名医医案精华_秦伯未", "清代吴中珍本医案丛刊第1辑_古今方案汇编下_俞志高", "清宫医案研究_横排简体字本_第三册", "清宫医案研究_横排简体字本_第二册", "清宫医案研究_横排简体字本_第四册", "清宫医案集成下册_陳可冀md", "温氏医案_温存厚", "温病学", "温病学临床发挥", "温病学临床精要", "温病学临床运用", "温病学派医案六_李成文", "湖南中医医案选辑_第一集", "湖南省老中医医案选_二", "湖南省老中医医案选_第一辑", "湖岳村叟医案_翟竹亭", "湖州十家医案_宋鞠舫", "潘春林医案.md", "火神派示范案例点评_张存悌", "熊寥笙伤寒名案选新注.md", "爱月庐医案_佚名", "独立全解_经方实验录_医案", "独立全解_经方实验录_鲍艳举", "王付经方十八反真传", "王任之医案.md", "王嘉麟医案医话_荣文舟.md", "王孟英医案绎注.md", "王居易针灸医案讲习录.md", "王旭高临证医案 .md", "王绵之临床医案存真_樊永平.md", "王进选效验医案_王燕臣.md", "现代医案选_萧龙友.md", "甘肃中医论文医案选_甘肃省卫生厅编", "當張仲景遇上史丹佛_李宗恩", "疑难病诊治思路与名家医案荟萃_刘友章.md", "疑难病辨治回忆录_熊继柏.md", "疾病术语", "眼科学", "祝味菊医案", "祝味菊医案经验集", "神经精神病经方论治", "福建中医医案医话选编_第二辑_福建省中医研究所", "秦亮甫临证思辨与医案集萃 _李璟.md", "程门雪医案_上海中医学院", "章次公医案.md", "章次公医案_中附子的应用一", "章次公医案_中附子的应用三", "章次公医案_中附子的应用二", "章次公医案_中附子的应用五", "章次公医案_中附子的应用四", "精选明清医案助读_周慎", "经典经方学术体系传习汇编_许家栋", "经典经方本如此", "经典经方病机方机体系", "经方_溯源_方证结合_临床应用", "经方中药研究集成", "经方临床运用_第1辑", "经方临床运用_第2辑", "经方临床运用与研究", "经方临证入门", "经方临证实践录_伤寒篇", "经方临证录", "经方临证感悟", "经方临证指南", "经方临证集要_张有俊", "经方之道_经方治肾病的实践与思考_严仲庆", "经方传真_胡希恕经方理论与实践_李惠治", "经方使用标准", "经方例释_明清中医临证小丛书", "经方入门", "经方医学_六经八纲读懂伤寒论_胡希恕", "经方医学_第1卷_江部洋一郎", "经方医学_第4卷_江部洋一郎", "经方医学_第三卷", "经方医学第2卷", "经方医案", "经方发挥", "经方大师传教录", "经方大用", "经方学用基本功", "经方实践得失录_何运强", "经方实践得失录_跟师黄煌学用经方130案_何运强", "经方实践论", "经方实验录", "经方应用与研究_姜春华", "经方方论全书", "经方方证", "经方方证纵横", "经方时方六经辨证应用案解_鲍艳举", "经方本草临床药解", "经方杂谈_黄煌", "经方治疗脾胃病医案_马继征", "经方的魅力", "经方直解_林盛进", "经方类方与方阵衍化", "经方药论", "经方要义与伤寒心要", "经方辨治疑难杂病技巧", "经方辨治经带孕产及不孕", "经方配伍用药指南", "经方验方巧治皮肤病_上", "续名医类案_1", "续名医类案_2", "老中医教你面耳手足自查自诊", "老中医教你面诊", "耳鼻咽喉头颈外科学", "肖进顺医案医论与祖传方药 .md", "肝病证治概要", "肝胆病中医验案点评与误案分析_尹国有", "肾脏病经方论治", "肿瘤中医治疗经验及医案精选_吴雄志", "肿瘤病经方论治_齐元富", "胃肠病中医验案点评与误案分析_尹国有.md", "胡希恕_中国百年百名中医临床家丛书_经方专家卷", "胡希恕医学全集_胡希恕伤寒论方证辩证第2版_陈雁黎", "胡希恕医论医案集粹_中医师承学堂经方医学书系_段治钧", "胡希恕医论医案集粹_段治钧", "胡希恕经方二百首辨析", "胡希恕经方医学_马家驹", "胡希恕讲仲景脉学_段治钧", "胡希恕讲伤寒杂病论_中医案头必备用书_冯世纶", "胡希恕讲伤寒杂病论_冯世纶", "胡希恕金匮要略学习笔记_段治钧", "胡希恕金匮要略讲座_胡希恕", "臧堃堂医案医论_钟洪.md", "舌诊十讲", "舌诊快速入门", "范中林六经辨证医案_范中林", "药盦医案全集 _恽铁樵.md", "萧通吾脉诀及脉案 _顼祺.md", "蒲辅周医案.md", "薛氏医案选 _薛己.md", "袁正瑶医术验案集锦_袁兆荣.md", "裘吉生临证医案_裘诗庭.md", "许玉山医案.md", "许玉山验方医案辑录.md", "证候术语", "诊断学", "诊法14舌鉴辨正", "诊籍续焰_山东中医验案选 _蔡剑前", "说白伤寒论_梁冬", "谌宁生医案精华_朱文芳", "谢映庐得心集医案.md", "谭日强周汉清医案精华.md", "费绳甫先生医案_费承祖", "费而隐疑难奇症医案选评_费而隐", "贺季衡医案_贺季衡", "赵绍琴临证验案精选.md", "路志正医林集腋.md", "辨证录_14卷_清_陈士铎", "近代中医珍本集_医案分册_陆拯", "连建伟金匮要略方论讲稿_连建伟", "邢子亨医案.md", "邢锡波医案集 .md", "邹云翔医案选", "郑启仲儿科医案_郑攀.md", "醉花窗医案", "重印全国名医验案类编_何廉臣.md", "金匮名医验案精选_陈明", "金匮方百家医案评议_何任", "金匮要略", "金匮要略_点睛", "金匮要略临床发挥", "金匮要略临床研究_王占玺", "金匮要略临床精要", "金匮要略临床运用", "金匮要略浅注_陈修园", "金匮要略诠解", "金匮要略通俗讲话湛园医话_何任", "针灸医案与临证备急_张济民.md", "针灸医案选读 _瞿彬.md", "针灸名医经典医案_赵寿毛.md", "针灸名家医案精选导读_赵建新.md", "针灸名家取穴验案精讲_殷振瑾.md", "针灸学", "针灸治疗学", "针灸疑难奇症医案荟萃_张登部.md", "钟洪医案医论_钟洪", "钱伯煊妇科医案.md", "问斋医案_蒋宝素.md", "阜外心血管病医院疑难病案丛书_肺血管病_熊长明", "陆士谔编王孟英医案", "陆渊雷医案_杨枝青.md", "陆瘦燕朱汝功针灸医案选_陆瘦燕", "陆瘦燕针灸论著医案选.md", "陆观虎医案_纪民裕", "陈亦人伤寒论讲稿_王兴华", "陈伯涛仲景方与临床_陈伯涛", "陈修园医学全书_伤寒医诀串解_陈修园", "陈国权八法验案_经方临证要旨_陈国权", "陈宝贵医案选萃_寇子祥", "陈文伯临证验案百例_陈文伯", "陈潮祖医案精解_贾波", "陈莲舫医案集_陈莲舫", "面诊大全速查轻图典", "韦以宗医案医话文集_陈文治.md", "顾氏医案_顾文垣", "颜德馨医案医学话集_王宇锋", "风湿病经方论治", "马培之外科医案", "高等中医函授教材_名医医案选读_光明中医函授大学", "黄一峰医案医话集_苏州市中医院", "黄仕沛经方亦步亦趋录_方证相对医案与经方问对", "黄仕沛经方亦步亦趋录_方证相对医案与经方问对_何莉娜", "黄伟林医案_邱畬泽", "黄建章针灸医案", "黄文东医案_上海中医学院附属龙华医院编", "黄永凯经方带教录", "黄煌经方使用手册", "黄煌经方助记手册", "黄煌经方医案_李小荣", "黄煌经方医话_临床篇", "黄煌经方医话_思想篇", "黄煌经方沙龙", "黄煌经方沙龙_第2期", "黄竹斋针灸医案选编_赵寿毛", "黎庇留经方医案_评述版_黎庇留", "齐氏医案_齊秉慧.md", "中医选择题"]

web_all = ['KaliLinux高级渗透测试_原书第2版_网络空间安全技术丛书_维杰库马尔维卢_VijayKumarVelu_', 'MetasploitWeb渗透测试实战_案例翔实内容涵盖当前热门网络安全问题__李华峰_', 'Web应用防火墙技术及应用_网络空间安全重点规划丛书__杨东晓王嘉程洋李晨阳_', 'fiveG时代的网络安全_杨红梅孟楠_', 'fiveG网络安全实践_黄昭文_', '中华人民共和国网络安全法_elib', '中国互联网20年网络安全篇全彩_国家互联网信息办公室北京市互联网信息办公室编著国家互联网信息办公室etc', '中国互联网网络安全报告_国家计算机网络应急技术处理协调中心著_', '中国网络安全发展蓝皮书_中国电子信息产业发展研究院_', '云计算安全技术与应用_云计算实践指南丛书__中国电信网络安全实验室_', '云计算网络安全和网络盗窃网络世界防盗初学指南_亚历克斯乌瓦杰_AlexUwajeh__', '互联网企业安全高级指南_信息安全技术丛书__赵彦江虎胡乾威_', '互联网时代网络文化安全研究_万希平等著万希平', '五眼联盟_内部情报人员完整讲述五眼联盟的历史现状与未来知己知彼应对安全挑战__安东尼韦尔斯_', '从网管员到CTO网络安全规划与管理实战详解_刘晓辉陈洪彬_', '企业网络整体安全攻防技术内幕大剖析_谌玺张洋著谌玺张洋著张洋Zhangyang谌玺_', '信息对抗与网络安全_贺雪晨_1', '信息网络安全管理_黄波_', '全球网络空间信息安全战略研究_惠志斌著惠志斌197411', '内生安全新一代网络安全框架体系与实践_奇安信战略咨询规划部奇安信行业安全研究中心_', '基于案例的网络安全技术与实践_朱宏峰朱丹孙阳刘天华_', '奇安信紫队视角下的实战攻防演习组织_奇安信安服团队_', '奇安信红队视角下的防御体系突破_奇安信安服团队_', '奇安信蓝队视角下的防御体系构建_奇安信安服团队_', '密码技术对双网的安全保护_郭建伟燕娜赵桂芬徐冠宁著_', '密码编码学与网络安全原理与实践第七版__美_威廉斯托林斯_WillianStallings_著王后珍李莉杜瑞颖等译_', '工业控制网络安全基础v2_it', '工业控制网络安全技术与实践', '数字安全网络战_周鸿祎__1_', '无线网络安全技术_姚琳林驰王雷__1_', '无线网络编码安全研究_宁佐廷史伟奇刘绪崇著_', '无线网络黑客攻防_杨哲ZerOne无线安全团队编著杨哲ZerOne无线安全团队编著杨哲etc_1_', '无线自组织网络和传感器网络安全', '欺诈盗窃与入侵西方网络安全大案解析_冯洋_', '移动网络安全体系架构与防护技术_张滨冯运波王庆丰袁捷等编著_', '系统防护网络安全与黑客攻防实用宝典修订版_俞朝晖王长征赵怡程编著_', '红蓝攻防构建实战化网络安全防御体系_奇安信官方出品多年服务各类大型政企机构的经验总结红队蓝队紫队视角全面揭示红蓝攻防__奇', '网站安全管理与维护_曹小平著__1_', '网络信息安全_曾凡平__1_', '网络信息安全与对抗_罗森林_', '网络信息安全及管理研究_邹瑛著_1', '网络信息安全实训_孙建国编著孙建国编著孙建国_', '网络信息安全工程技术与应用分析_潘霄_', '网络信息安全技术_蔡皖东__1_', '网络协议与网络安全_凌力编著__1__1_', '网络基础与信息安全技术研究_赵满旭王建新李国奇主编李社蕾刘俊任利军顾雅珍副主编赵满旭王建新etc', '网络安全_陈震编著_', '网络安全与管理_张素娟吴涛朱俊东编著_', '网络安全与管理实验教程_王小妹_', '网络安全与防护_程庆梅主编吴培飞副主编程庆梅主编程庆梅_1',
           '网络安全保卫必_马丁著中共河北省委网络安全和信息化领导小组办公室主编_', '网络安全协议_赖英旭杨震刘静_', '网络安全协议分析与案例实践_赖英旭_', '网络安全协议综合实验教程_杨浩森_', '网络安全原理与实践_陈伟__1_', '网络安全原理与应用_陈志德许力主编陈志德许力主编陈志德许力_', '网络安全和信息化_202404期', '网络安全基础应用与标准_第5版_大学计算机教育国外著名教材系列_影印版___美_威廉斯托林斯_WilliamStallings_著__1_', '网络安全基础网络攻防协议与安全__美_雅各布森著__1_', '网络安全威胁信息研究报告_2021年__it', '网络安全实用项目教程_贾如春等主编_', '网络安全实验教程_孙建国主编韩启龙编著_1', '网络安全应急响应技术实战指南_奇安信安服团队_', '网络安全态势感知提取理解和预测_杜嘉薇__1_', '网络安全技术_李拴保_2_1_', '网络安全技术_李拴保何汉华马杰_', '网络安全技术与实训_杨文虎刘志杰主编杨文虎刘志杰主编平寒李婷副主编Pdg2Pic_', '网络安全技术与实践_王煜林田桂丰_1', '网络安全技术与实践_第3版__刘建伟王育民_', '网络安全技术与应用实践_刘远生辛一李民_1', '网络安全技术原理与实践_黄晓芳主编孙海峰左旭辉副主编__1_', '网络安全技术基础_陆国浩朱建东李街生主编123', '网络安全技术案例教程_归奕红刘宁_', '网络安全技术理论与实践_廉龙颖__', '网络安全技术项目化教程_黄林国章仪__1_', '网络安全攻防技术实战_闵海钊__1_', '网络安全攻防技术移动安全篇_苗刚中罗永龙陶陶等主编石雷王涛春殷梦蛟等副主编__1_', '网络安全教程与实践_李启南_', '网络安全教程及实践_吴辰文李启南郭晓然_', '网络安全法实用教程_寿步__1__1_', '网络安全监控实战深入理解事件检测与响应_信息安全技术丛书__贝特利奇_BejtlichR', '网络安全程序设计_潘森杉仲红潘恒王良民著__1_', '网络安全管理_刘化君郭丽红编著_1', '网络安全管理_刘运席_1', '网络安全管理_李娜孙晓冬主编_', '网络安全管理及实用技术_贾铁军主编_上海电机学院电子信息学院_贾铁军主编贾铁军主编贾铁军贾铁军_', '网络安全管理员_程庆梅徐雪鹏编著__1_', '网络安全综合实践教程_蒲晓川等编著_', '网络安全部署_郭琳_', '网络安全防御技术实践教程_黄传河喻涛王昭顺_', '网络技术与安全管理_申怀亮申一鸣编著申怀亮申一鸣编著申怀亮申一鸣_', '网络技术基础与安全_李锋郭庚麒主编_', '网络攻击与漏洞利用安全攻防策略_MatthewMonte_', '网络攻防技术与实战深入理解信息安全防护体系_郭帆_', '网络空间和网络安全__美_乔治科斯拖普洛斯_GeorgeK', '网络空间安全导论_沈昌祥左晓栋_', '网络空间安全战略_郭宏生_编著__', '网络空间安全概论_曹春杰吴汉炜等编著曹春杰吴汉炜等编著曹春杰吴汉炜_', '网络空间安全治理_邓小龙主编__2_', '美国国家网络安全战略_沈逸_', '美国网络安全法_陈斌等译於兴中审校_']

#
