# Supplementary material for: TCM-DiffRAG: personalized syndrome differentiation reasoning method for traditional Chinese medicine based on knowledge graph and chain of thought
Source: Front Med (Lausanne). 2026 Apr 21;13:1804478. doi: 10.3389/fmed.2026.1804478 (PMC13140767; doi:10.3389/fmed.2026.1804478)
Supplement: Supplementary file 1 [file Data_Sheet_1.zip › Appendix/Appendix4/Jingfang_train.xlsx]

## Sheet: Sheet1
id	doctor	sex	age	chief_complaint	systom	dia	treatment	tuple
1	许师	女	42	月经不调	脉浮细，舌淡紫红嫩苔白腻水滑，眼睑红鲜，腹薄拘，下肢血络，手可月经3个月未来潮，行5-6天，量少，色暗，腹凉，轻微痛经，轻微坠胀感，口干，饮可，纳可，胃凉，腹凉，便可，偶尿频灼热，夜0，带可，头晕头疼（太阳穴疼痛），时胸闷，心可，手脚凉，偶手麻，怕冷，汗多，汗后凉，眠入睡困难，易醒多梦。偶耳鸣。表束中风伤营太阴伤血里寒阳明里热里结水热轻证师：伤营+里寒+火证，里为所急所苦，里是血证，寒凝胞宫伴有结热。津血是因为寒而凝和因为热灼伤而结，并不是血少。	太阴水证	白术散	[('头晕头疼', '提示病机', '伤营'), ('手麻', '提示病机', '伤营'), ('胃凉', '提示病机', '里寒'), ('腹凉', '提示病机', '里寒'), ('手脚凉', '提示病机', '里寒'), ('怕冷', '提示病机', '里寒'), ('口干', '提示病机', '里热'), ('尿频灼热', '提示病机', '里热'), ('腹薄拘', '提示病机', '里结'), ('下肢血络', '提示病机', '里结'), ('月经不调', '提示病机', '伤血'), ('量少', '提示病机', '伤血'), ('色暗', '提示病机', '伤血'), ('头晕头疼', '提示病机', '表束'), ('怕冷', '提示病机', '表寒'), ('汗后凉', '提示病机', '表寒'), ('汗多', '提示病机', '表虚'), ('表里同病', '提…
2	许师	男	6	2020年4月底始至今发现体重下降6斤，外院诊断疳积	易流涎，口气重，4岁发现幽门螺旋杆菌，三联抗生素治疗，耐药，后中药治疗，幽门螺旋杆菌转阴，治好后反复咽喉不适家属诉就诊时医生予过多寒凉药物，后食量增加，易暴饮暴食，易反复感冒，近两年三伏贴后，反复感冒现象好转。积食后皮肤黄染；刻下：不怕风，不怕冷，不怕热，出汗不多，无食汗，无盗汗，汗后不凉。无头晕头痛头胀，无心慌胸闷，手足不凉不麻，无耳鸣，无鼻塞流涕，无颈肩腰背或肌肉关节疼痛、酸胀、僵硬、冰凉等不适。口不干不苦，饮水不多，平时饮温，刷牙不出血，食欲食量正常，无腹痛腹胀，无反酸嗳气，腹部不发凉，无肠鸣，大便1日1次，成型，排解顺畅，小便偶有尿频，不灼热，色不黄，排尿顺畅，夜尿0次。无睡眠差，无梦多少。记忆力不好。脉浮滑紧，尺脉长，舌红嫩苔薄腻中裂痕，面色萎黄，下睑淡白边暗红鼻柱青筋腹薄拘下肢甲错形体羸瘦手潮手凉耳廓凉额温肋骨串珠样表束表寒中风轻太阴伤血血少水饮阳明里结外燥外结治中风+淡饮+…	太阴水证	白术散	[('食欲食量正常但易食积后皮肤黄染', '提示病机', '胃气虚'), ('口不干不苦但大便成型且排解顺畅', '提示病机', '胃津虚'), ('手凉耳廓凉但整体不怕冷风', '提示病机', '表寒'), ('舌红嫩苔薄腻中裂痕，小便偶有尿频但不灼热色不黄排尿顺畅', '提示病机', '里饮'), ('面色萎黄，下睑淡白边暗红，鼻柱青筋', '提示病机', '血少'), ('暴饮暴食，口气重', '提示病机', '里热'), ('主要症状集中在脾胃、大小肠、肝胆、肾和膀胱等内脏功能且表寒症状不明显', '排除证候', '表证'), ('无大便干燥、小便黄赤等', '排除证候', '虚实错杂'), ('以胃气虚、胃津虚、里寒、里饮、血少为主', '排除证候', '阳明病'), ('以里饮为主，舌苔腻，小便频数', '提示证候', '太阴水证'), ('无明显口渴和小便偏黄', '排除证…
3	许师	男	45	近期血压150/95，未服用降压药	脉细弦，舌红嫩 苔薄润水滑，睑淡红边红，腹薄拘，下肢袜痕，血络，手微潮微凉。头蒙，耳鸣，右眼视力略差，眼胀，近日受凉目内眦痒、喷嚏、流涕，口干苦，不喜饮，纳差，腹稍凉，水分穴处有拘紧不适欲遗精感，大便日1行，时不成形，尿可，大小便无力感。怕风冷，受凉后项不适，颈后空落感，晨起手胀、面部胀，吞咽则颈项有束紧感，汗少，食饭前胸及颈后出汗，汗后凉，稍胸闷，眠差，易醒，梦可。 表束 表寒 中风 伤营太阴伤血 血少 里寒 里虚 水饮阳明里热 里结伤营+里寒虚+轻火证	太阴水证	白术散	[('纳差', '提示病机', '胃气虚'), ('腹薄拘', '提示病机', '胃气虚'), ('水分穴处有拘紧不适欲遗精感', '提示病机', '胃气虚'), ('腹稍凉', '提示病机', '里寒'), ('汗后凉', '提示病机', '里寒'), ('怕风冷', '提示病机', '里寒'), ('下肢袜痕', '提示病机', '里饮'), ('头蒙', '提示病机', '里饮'), ('欲遗精感', '提示病机', '里饮'), ('手微潮微凉', '提示病机', '表寒'), ('汗后凉', '提示病机', '表寒'), ('怕风冷', '提示病机', '表寒'), ('颈后空落感', '提示病机', '表寒'), ('手微潮微凉', '提示病机', '表虚'), ('胸及颈后出汗', '提示病机', '表虚'), ('眠差', '提示病机', '伤营'), ('易醒', '提…
5	许师	女	25	原发性不孕	脉浮细滑 舌红嫩 苔白厚腻 下睑红鲜 腹满 下肢甲错，手潮手凉。例假30/7天，最近几个月前两天量少，颜色鲜红，有血块，排卵期前后白带带血丝，颜色微黄，量多，经前乳房胀痛，小腹痛凉，未次6.27睡醒后口干，饮多，饮温水，纳多，刷牙时胃乏酸，时右下腹隐痛，大便稀，一天2次，小便频，夜尿0，时不净感怕冷，脚凉，冬天更重，不麻，出汗可失眠时头痛，时眼干涩，颈椎可，劳累时腰酸，偶尔膝关节疼，偶胸闷气短，胸痛，眠差，梦多	太阴水证	白术散	[('小便频', '提示病机', '里饮'), ('夜尿0', '提示病机', '里饮'), ('苔白厚腻', '提示病机', '里饮'), ('手潮手凉', '提示病机', '里寒'), ('小腹痛凉', '提示病机', '里寒'), ('怕冷', '提示病机', '里寒'), ('冬天更重', '提示病机', '里寒'), ('眠差', '提示病机', '胃气虚'), ('梦多', '提示病机', '胃气虚'), ('胃乏酸', '提示病机', '胃气虚'), ('时右下腹隐痛', '提示病机', '胃气虚'), ('大便稀', '提示病机', '胃气虚'), ('一天2次', '提示病机', '胃气虚'), ('时有不净感', '提示病机', '胃气虚'), ('口干', '提示病机', '里热'), ('饮多', '提示病机', '里热'), ('饮温水', '提示病机', '里…
6	许师		60	易汗	浮弦滑 紫红嫩白腻水滑 红鲜 色斑 PL 中甲 鱼鳞纹 袜 血浮 手温易汗，食汗，觉时汗大便3-4 成形 肠鸣 不胀，口渴，饮多 夜尿多 大便带血，无痔疮，心慌胸闷，眠差，怕热，手脚麻	阳明水热	白头翁汤	[('易汗', '提示病机', '表虚'), ('食汗', '提示病机', '表虚'), ('手温', '提示病机', '表虚'), ('口渴', '提示病机', '里热'), ('饮多', '提示病机', '里热'), ('夜尿多', '提示病机', '里热'), ('大便带血', '提示病机', '里热'), ('心慌胸闷', '提示病机', '里热'), ('怕热', '提示病机', '里热'), ('肠鸣', '提示病机', '里饮'), ('无胀', '提示病机', '里饮'), ('舌苔滑腻', '提示病机', '里饮'), ('心慌', '提示病机', '血少'), ('眠差', '提示病机', '血少'), ('手脚麻', '提示病机', '血少'), ('口渴', '排除证候', '太阳阳明太阴合病'), ('大便溏泄', '排除证候', '太阳阳明太阴合病'), ('…
8	许师	女	55	神疲乏力伴易惊吓5年余	不怕风，怕冷，不怕热，背部出汗多，无食汗，无盗汗，汗后不凉。头晕，无头痛，无头胀，心慌心悸易惊，冬天手足凉麻，无耳鸣，无鼻塞流涕，咽部不适感，颈肩腰背酸痛，无肌肉关节疼痛、酸胀、僵硬、冰凉等不适。口不干不苦，饮水不多，饮热温都可以，饮冷不适，刷牙偶见出血，食欲食量正常，无腹痛腹胀，吃甜食易反酸嗳气，平素无不适。腹部不发凉，无肠鸣，大便1日1-2次，成型，排解顺畅，小便无尿频尿急，不灼热，色不黄，排尿顺畅，夜尿1次。无睡眠差，梦多。记忆力不好。自2022年12月新冠阳性后，至今无月经来潮。脉缓滑 舌紫嫩苔薄润水滑 下睑红鲜 腹满 下肢轻度甲错 轻度血络 手可 鹅掌风 干裂 手掌偏紫暗红	阳明太阴合病（里病-血分）	百合滑石代赭汤	[('心慌', '提示病机', '血少与伤血'), ('心悸易惊', '提示病机', '血少与伤血'), ('记忆力不好', '提示病机', '血少与伤血'), ('下肢轻度甲错', '提示病机', '血少与伤血'), ('手可', '提示病机', '血少与伤血'), ('轻度血络', '提示病机', '血少与伤血'), ('下睑红鲜', '提示病机', '里热'), ('口不干不苦但饮冷不适', '提示病机', '里热'), ('冬天手足凉麻', '提示病机', '里寒'), ('背部出汗多', '提示病机', '里寒'), ('怕冷', '提示病机', '里寒'), ('腹部不发凉', '提示病机', '里饮'), ('脉缓滑', '提示病机', '里饮'), ('舌苔薄润水滑', '提示病机', '里饮'), ('食欲食量正常', '提示病机', '胃气虚与胃津虚'), ('饮冷不…
10	许师	女	52	疲劳	同房、劳力后出现全身寒热往来，间隔5min左右，发作规律，自测体温大多无升高，严重时体温最高至37.8摄氏度，畏寒时需添衣，汗后缓解。一周后加重，以全身潮热为主，手脚心、背部、头部明显，畏寒较前稍减轻，汗后及针灸、中药等治疗后可缓解，暂停治疗后反复。一月余后再度加重，出现全身疼痛、虫行感伴瘙痒，未见明显皮疹，严重时为刺痛，畏寒缓解，以潮热为主，发作无明显规律，自诉在外院行风湿及免疫等检验检查未见明显异常（未见报告），期间服用中药稍缓解，停药后反复，同房后及天冷时加重，严重时白细胞及中性粒细胞明显升高（未见报告）。诉近期服用含当归、黄芪等温补药物后潮热加重，食凉后腹泻，解大便及发汗后自觉疼痛可缓解，但潮热加重。晨起6-8点畏寒，9-10点发汗后全身瘙痒，少许皮疹，疼痛可缓解，午后1-2点、晚7-8点加重。病情严重时自觉脚底有冷气向上游走（无明显时间规律），至头顶后开始全身潮热，手脚心及背部…	太阳阳明合病	百合前胡汤	[('畏寒', '提示病机', '表寒'), ('全身疼痛', '提示病机', '表寒'), ('全身疼痛', '提示病机', '表束'), ('瘙痒', '提示病机', '表束'), ('大便干结', '提示病机', '里热'), ('小便灼热感', '提示病机', '里热'), ('潮热', '提示病机', '里热'), ('食凉后腹泻', '提示病机', '胃气虚'), ('气向外冒', '提示病机', '气逆'), ('白带量少', '提示病机', '血少'), ('白带味臭', '提示病机', '血少'), ('月经量少色黑', '提示病机', '血少'), ('听力下降', '提示病机', '血少'), ('胃气虚', '排除证候', '太阴病'), ('无明显半表半里症状', '排除证候', '少阳病'), ('无明显太阴病机', '排除证候', '太阳阳明太阴合病'), …
11	许师	女	2	全身瘙痒，夜晚瘙痒明显	不怕风，不怕冷，不怕热，出汗不多，无食汗，无盗汗，汗后不凉。无头晕头痛头胀，无心慌胸闷，手足凉，无耳鸣，最近感冒鼻塞流涕，咽喉有痰，无颈肩腰背或肌肉关节疼痛、酸胀、僵硬、冰凉等不适。口不干不苦，饮水不多，饮热温都可以，饮冷无不适，刷牙不出血，食欲食量较差，偶有腹胀，无反酸嗳气，腹部不发凉，无肠鸣，大便1日1-2次，成型，排解顺畅，小便无尿频尿急，不灼热，色偏黄，排尿顺畅，夜尿0-1次。无睡眠差，梦少。脉缓滑 舌紫红嫩薄苔薄黄腻尖红点 下睑红鲜 鼻柱青筋 腹满 下肢皮损减轻 轻度甲错血络 手心温指微冷 耳廓凉 额温	太阳阳明合病	百合前胡汤	[('全身瘙痒', '提示病机', '表束'), ('夜晚瘙痒明显', '提示病机', '表束'), ('鼻塞流涕', '提示病机', '表束'), ('手足凉', '提示病机', '表寒'), ('耳廓凉', '提示病机', '表寒'), ('指微冷', '提示病机', '表寒'), ('流涕', '提示病机', '表饮'), ('咽喉有痰', '提示病机', '表饮'), ('手心温', '提示病机', '外热'), ('下肢皮损减轻', '提示病机', '外热'), ('轻度甲错血络', '提示病机', '外燥'), ('腹胀', '提示病机', '气逆'), ('食欲食量较差', '提示病机', '胃气虚'), ('腹胀', '提示病机', '胃气虚'), ('大便1日1-2次', '提示病机', '胃气虚'), ('食欲食量较差', '提示病机', '胃津虚'), ('下睑红鲜…
13	许师	男	60	皮肤痒肿	夏季皮肤痒7年脉沉缓滑，舌紫红嫩苔黄白腻水滑中裂痕，睑淡红边红鲜，目下微卧蚕，腹微满，下肢色素减退斑，手可。每年夏季皮肤痒，虫咬后容易感染水泡，发红成片肿明显，有渗液，热水烫后缓解，7年，口可，饮可，冷热均可，主动饮温，纳可，大便可，小便可，夜尿2次，心胸可，眠可，梦可，怕热，热则皮肤不适，刺痒感，气温稍低手凉，手脚不麻，汗可。	太阳阳明合病	百合前胡汤	[('手凉', '提示病机', '表寒'), ('脉沉缓滑', '提示病机', '表寒'), ('皮肤瘙痒成片', '提示病机', '表束'), ('刺痒感明显', '提示病机', '表束'), ('皮肤容易感染水泡', '提示病机', '表饮'), ('有渗液', '提示病机', '表饮'), ('夏季皮肤瘙痒', '提示病机', '外热'), ('怕热', '提示病机', '外热'), ('皮肤不适', '提示病机', '外热'), ('皮肤感染后成片肿', '提示病机', '外结'), ('有渗液', '提示病机', '外结'), ('下肢色素减退斑', '提示病机', '血少'), ('舌紫红嫩', '提示病机', '血少'), ('舌苔黄白腻水滑', '提示病机', '里热'), ('目下微卧蚕', '提示病机', '里热'), ('夜尿2次', '提示病机', '里饮'), …
14	许师	男	3	容易感冒1年	近一年容易感冒，喷嚏，流清涕偶有黄涕，咳嗽容易气喘，一直中药治疗。刻下：脉浮缓，舌红嫩苔薄润，耳廓凉，手温。轻怕冷，不怕热，轻怕风，出汗多，食后出汗，盗汗，汗后身凉。无头晕头痛头胀，无心慌胸闷，手足不凉不麻，无耳鸣，鼻塞无流涕，精神可。无颈肩腰背或肌肉关节疼痛、酸胀、僵硬等不适。口不干不苦，喝水不多，饮温水，喝凉的不会不舒服，胃纳尚可，无腹痛腹胀，无反酸嗳气，无腹部小腹发凉，无肠鸣不频，大便1日1次，干结，排解不顺畅，小便无尿频尿急，不灼热，色不黄，排尿顺畅。睡眠不安	太阳阳明合病	百合前胡汤	[('轻怕冷', '提示病机', '表虚'), ('轻怕风', '提示病机', '表虚'), ('出汗多', '提示病机', '表虚'), ('食后出汗', '提示病机', '表虚'), ('盗汗', '提示病机', '表虚'), ('汗后身凉', '提示病机', '表虚'), ('手温', '提示病机', '外热'), ('耳廓凉', '提示病机', '表寒'), ('轻怕冷', '提示病机', '表寒'), ('怕风', '提示病机', '表寒'), ('偶有黄涕', '提示病机', '表饮'), ('流清涕', '提示病机', '表饮'), ('咳嗽气喘', '提示病机', '气逆'), ('食后出汗', '提示病机', '里热'), ('舌红嫩', '提示病机', '里热'), ('大便干结', '提示病机', '里燥'), ('排解不顺畅', '提示病机', '里燥'), ('…
15	许师	男	54	调理	脉浮滑，舌红嫩 苔黄白腻，下睑红鲜水润，面部疣，手潮，手指微冷。晨起口干口苦，不喜饮，饮温，不喜凉饮，纳可，腹可，偶痰量少，无肠鸣，在国外大便稀，日数行，回国2个月后大便成形质软，日一行，尿可，夜尿1次，无灼热；无怕风冷，汗可，天凉易打喷嚏，头可，现无嗅觉，20年前曾鼻干燥出血（诊断不明确），心胸可，眠可，梦可，打呼噜，偶手术局部不适。	太阳阳明合病	百合前胡汤	[('手指微冷', '提示病机', '表寒'), ('天凉易打喷嚏', '提示病机', '表寒'), ('手潮', '提示病机', '表虚'), ('脉浮滑', '提示病机', '表虚'), ('晨起口干口苦', '提示病机', '里热'), ('下睑红鲜水润', '提示病机', '里热'), ('苔黄白腻', '提示病机', '里热'), ('不喜凉饮', '提示病机', '里寒'), ('饮温', '提示病机', '里寒'), ('苔白腻', '提示病机', '里饮'), ('大便稀', '提示病机', '胃气虚'), ('大便成形质软', '提示病机', '胃气虚'), ('表寒', '支持证候', '太阳阳明合病'), ('表虚', '支持证候', '太阳阳明合病'), ('里热', '支持证候', '太阳阳明合病'), ('里寒', '支持证候', '太阳阳明合病'), ('里…
16	许师	男	3	颜面部四肢皮疹伴瘙痒1年。	不怕风，不怕冷，不怕热，出汗不多，无食汗，无盗汗，汗后不凉。无头晕头痛头胀，无心慌胸闷，手足凉不麻，无耳鸣，少许鼻塞流涕，少许咳嗽，无颈肩腰背或肌肉关节疼痛、酸胀、僵硬、冰凉等不适。口不干不苦，口臭，饮水不多，饮冷热温都可以，饮冷无不适，刷牙不出血，食欲食量正常，时有腹痛，腹胀，矢气多，时有反酸嗳气，腹部不发凉，肠鸣，大便1日1-2次，成型，夹杂未消化食物，排解顺畅，小便无尿频尿急，不灼热，时有色黄，排尿顺畅，夜间使用尿不湿。睡眠差，易醒，梦呓多，易哭闹。记忆力好。脉缓滑 舌红嫩苔薄润水滑 下睑淡白边红鲜 面部皮疹淡红 腹按微满 手温 耳廓凉 额温右侧面颊较左侧肿胀 右颌下淋巴结较左侧突出 注射疫苗后腹股沟淋巴结微肿凸起至今	太阳阳明合病	百合前胡汤	[('颜面部四肢皮疹伴瘙痒', '提示病机', '表束'), ('手温、少许鼻塞流涕', '提示病机', '外热'), ('咳嗽、反酸嗳气、矢气多', '提示病机', '气逆'), ('口臭、易哭闹、下睑淡白边红鲜、舌红嫩', '提示病机', '里热'), ('肠鸣、腹胀、大便夹杂未消化食物', '提示病机', '里饮'), ('下睑淡白边红鲜、腹按微满', '提示病机', '血少'), ('大便1日1-2次，夹杂未消化食物', '提示病机', '胃气虚'), ('耳廓凉', '提示病机', '表寒'), ('流涕、右侧面颊较左侧肿胀', '提示病机', '表饮'), ('颜面部四肢皮疹伴瘙痒、少许鼻塞流涕、少许咳嗽、右侧面颊较左侧肿胀、右颌下淋巴结较左侧突出、注射疫苗后腹股沟淋巴结微肿凸起', '提示证候', '表证'), ('口臭、易哭闹、下睑淡白边红鲜、大便夹杂未消化食物、腹胀、矢…
18	许师	女	3	反复腹痛，咳嗽10天	脉浮滑舌紫红嫩，苔黄白腻水滑，尖面红点芒刺，满月面容，下睑红鲜，鼻柱青筋，腹微满，下肢重度甲错，手温。耳廓凉，额微温。发现蛋白尿8个月反复腹痛，咳嗽10天，发热半天入院，近一周无发热热锋39.2，腹部胁肋疼痛已消失，咳嗽气促，小便泡沫，咯黄白痰，疲倦乏力胃纳可，前几日主动索饮，近2日饮水较前少，大便初成型，后烂，日1，小便少而频，夜1-2。夜间磨牙，蹬被。汗多，汗后触凉。喜吹冷风。	太阳阳明合病	百合前胡汤	[('耳廓凉', '提示病机', '表寒'), ('汗后触凉', '提示病机', '表寒'), ('喜吹冷风', '提示病机', '表寒'), ('汗多', '提示病机', '表虚'), ('疲倦乏力', '提示病机', '表虚'), ('手温', '提示病机', '外热'), ('发热', '提示病机', '外热'), ('额微温', '提示病机', '外热'), ('下肢重度甲错', '提示病机', '外燥'), ('咯黄白痰', '提示病机', '里热'), ('下睑红鲜', '提示病机', '里热'), ('腹微满', '提示病机', '里结'), ('咯黄白痰', '提示病机', '里饮'), ('小便少而频', '提示病机', '里饮'), ('大便初成型后烂', '提示病机', '胃气虚'), ('咳嗽', '提示病机', '气逆'), ('气促', '提示病机', '气逆…
19	许师	男	35	皮肤瘙痒	头有时候感觉有点晕，本人颈椎不太好，血压稍微有点高。头上有点小疙瘩，挠破出血。有时候有耳鸣现象，鼻子干燥，口干，咽干，胳膊肩膀有时疼，手脚不冷，手脚心发烫，有段时间晚上睡觉肌肉酸痛，下肢没有肿，下肢皮肤干燥有脱皮，按压马上恢复，小腿后面温度正常，没有袜子痕。答：大便有时不成型，发粘，一般一天一次。小便次数多，有时量大、有时量小，颜色白色或者淡黄色，夜尿有时一次。小便没有疼痛，没有灼热。	太阳阳明合病	百合前胡汤	[('皮肤瘙痒', '提示病机', '表束'), ('大便不成型且发粘', '提示病机', '胃气虚'), ('口干、咽干', '提示病机', '里热'), ('耳鸣', '提示病机', '伤精'), ('挠破出血', '提示病机', '伤血'), ('手脚心发烫', '提示病机', '外热'), ('下肢皮肤干燥有脱皮', '提示病机', '外燥'), ('小便次数多', '提示病机', '里饮'), ('无手足冰冷明显、冷汗淋漓、脉沉微或脉微细', '排除证候', '太阴病'), ('无明显血少的表现', '排除证候', '阳明太阴合病（里病-血分）'), ('无明显口苦、恶寒发热、大便干结', '排除证候', '少阳/厥阴中风偏虚实错杂'), ('无明显的恶热、小便黄', '排除证候', '阳明中风'), ('无明显的口渴时欲饮凉、时欲饮热、胃脘痞闷不舒', '排除证候', '少阳…
20	许师	女	13	主诉：发热	扁桃体化脓病史：变异性哮喘已愈20190515 脉浮细滑，舌紫红质嫩苔白腻尖面红点芒刺，扁桃体肿大有脓点，下睑淡白边淡红，面部轻火痤，腹硬满，下肢轻甲错，手凉。反复高烧 发烧39度、发烧时怕冷，痰多、轻咳嗽，咽痛，饮可，不欲饮食，纳差，便干2天一行，时吃药偏稀，尿可，夜尿0，带多色白，月经周期先后不定期，经行7天，量一般，色可，无块。手脚可，动汗，眠汗，汗后凉，近几日眠梦多 表束 表寒 中风轻 伤营 太阴伤血里虚水饮 阳明里结 里燥 外结 外热轻 学生：患者面红点芒刺，扁桃体肿大有脓点， 面部轻火痤，腹硬满，下肢轻甲错，是不是应该苦泄？ 许师：患者燥结攻冲，应该辛寒法加甘寒法润燥除结，麻黄配葛根也可以苦泻，患者大便干燥，甲错，你一直苦泄苦燥的话，没有甘润津液的，是不对的。 学生:小青龙加石膏？许师：不能用阳旦，桂枝肯定不能用，桂枝下咽，阳盛立毙，患者大便燥结，结热攻冲，咽喉化脓，再用桂枝…	太阳阳明合病	百合前胡汤	[('手凉', '提示病机', '表寒'), ('怕冷', '提示病机', '表寒'), ('汗后凉', '提示病机', '表寒'), ('咽痛', '提示病机', '表束'), ('扁桃体肿大有脓点', '提示病机', '表束'), ('发热', '提示病机', '里热'), ('扁桃体化脓', '提示病机', '里热'), ('大便干燥', '提示病机', '里燥'), ('2天一行', '提示病机', '里燥'), ('腹硬满', '提示病机', '里结'), ('月经周期先后不定期', '提示病机', '伤血'), ('经行7天', '提示病机', '伤血'), ('轻咳嗽', '提示病机', '气逆'), ('痰多', '提示病机', '气逆'), ('纳差', '提示病机', '胃气虚'), ('不欲饮食', '提示病机', '胃气虚'), ('便干2天一行', '提示病机'…
21	许师	女	10	鼻鼽	哮喘、鼻鼽脉浮滑，舌紫红质嫩 舌质厚 苔白腻 尖面红点芒刺，下睑暗红，鼻柱青筋，面部火痤，腹满膨隆，下肢甲错、袜痕，手温。遇冷、灰尘则发作，发作则喉中痰鸣、胸闷，背可。易感冒，鼻炎发作喷嚏清涕鼻痒眼痒。头疼晕，口可，饮少，纳可，腹可，大便可，尿可。怕冷，手脚可，汗可，眠可，梦可。	太阳阳明合病	百合前胡汤	[('怕冷', '提示病机', '表寒证'), ('喷嚏清涕鼻痒眼痒', '提示病机', '表饮'), ('面部火痤', '提示病机', '外热'), ('手温', '提示病机', '外热'), ('喉中痰鸣', '提示病机', '气逆'), ('胸闷', '提示病机', '气逆'), ('下肢甲错', '提示病机', '外燥'), ('下睑暗红', '提示病机', '伤血'), ('鼻柱青筋', '提示病机', '伤血'), ('舌苔白腻', '提示病机', '里饮'), ('表证明显', '符合诊断', '太阳阳明合病'), ('外热', '符合诊断', '太阳阳明合病'), ('外燥', '符合诊断', '太阳阳明合病'), ('外结', '符合诊断', '太阳阳明合病'), ('无明显胃虚症状', '排除诊断', '阳明太阴合病'), ('无明显血分症状', '排除诊断', '阳…
22	许师	女	1	湿疹，渗液（出生4个月开始）皮肤遇热潮红加重，	滑舌淡红嫩，苔白腻水滑，下睑红鲜，腹软，下肢袜痕，血络，手微凉，微潮夜间口渴多饮，小便量近2日偏少，胃纳好，易饥，多食则夜寐不安，大便日3-6行，如球，前干后湿（太阴阳明夹杂）身痒时夜啼，夜热易汗出，皮肤渗液耳廓凉	太阳阳明合病	百合前胡汤	[('手微凉', '提示病机', '表寒'), ('耳廓凉', '提示病机', '表寒'), ('夜热易汗出', '提示病机', '表虚'), ('皮肤遇热潮红加重', '提示病机', '外热'), ('皮肤渗液', '提示病机', '外燥'), ('腹软', '提示病机', '胃气虚'), ('多食则夜寐不安', '提示病机', '胃气虚'), ('大便日3-6行', '提示病机', '胃气虚'), ('前干后湿', '提示病机', '胃气虚'), ('易饥', '提示病机', '里热'), ('下睑红鲜', '提示病机', '里热'), ('夜热易汗出', '提示病机', '里热'), ('下肢袜痕', '提示病机', '里饮'), ('苔白腻水滑', '提示病机', '里饮'), ('小便量近2日偏少', '提示病机', '伤血'), ('表寒和表虚', '符合诊断', '太阳表证…
23	许师	男	21	焦虑、强迫行为	脉浮弦细舌紫红嫩，苔薄白腻，边齿，尖红点，下睑淡白边暗红，面部血痤，腹薄拘（不疼），下肢血络，手温（稍作后手凉）眠可，梦不多偶有头疼，无耳鸣，无幻听幻视口不干不苦，饮可，胃纳可，腹时胀，胃无灼热感，肠鸣时作，大便臭秽，2-3日一行，时一日数行，质可，小便不灼热，夜1-2稍怕冷，手足不凉，不麻，汗可，无心慌胸闷。矢气、打嗝频。鼻炎4-5年，鼻塞，流大量清涕，时有鼻痒，晨起鼻涕多。	太阳阳明合病	百合前胡汤	[('怕冷', '提示病机', '表寒'), ('鼻塞', '提示病机', '表寒'), ('流清涕', '提示病机', '表寒'), ('鼻痒', '提示病机', '表寒'), ('流大量清涕', '提示病机', '表饮'), ('头疼', '提示病机', '表束'), ('强迫行为', '提示病机', '表束'), ('大便臭秽', '提示病机', '里热'), ('2-3日一行', '提示病机', '里热'), ('一日数行', '提示病机', '里结'), ('腹薄拘', '提示病机', '胃津虚'), ('矢气', '提示病机', '气逆'), ('打嗝频', '提示病机', '气逆'), ('下肢血络', '提示病机', '伤血'), ('舌紫红嫩', '提示病机', '伤血'), ('表证', '提示病机', '表里同病'), ('里证', '提示病机', '表里同病'),…
24	许师	男	9	喘促痰鸣	脉浮弦滑，舌紫红质嫩苔薄润尖红点，下睑淡红边红鲜，面色潮红，腹满，下肢袜痕、血络，手温有汗，耳廓凉，额温，手腕处有特异性皮损、苔藓化；咳喘，痰鸣，打喷嚏清水涕，鼻塞，感冒或咳嗽重时夜间易有哮鸣音； 口干，饮少，喜饮凉，纳馨，晨起腹部不适伴有恶心，嗳气，矢气，反酸，肠鸣，大便日2-3次，成形，大便不畅，偶尿床；头疼，时头晕，眼痒，泪多，气短气促，胸闷，蹬被子，磨牙，有梦；怕冷，怕热，入眠前自觉身热、晨起又觉身冷，偶左肩痛，肘关节腕关节腘窝湿疹，臀部红疹，受压手麻，易汗，汗后喜凉；	太阳阳明合病	百合前胡汤	[('耳廓凉', '提示病机', '表寒'), ('怕冷', '提示病机', '表寒'), ('身冷', '提示病机', '表寒'), ('手温有汗', '提示病机', '表虚'), ('易汗', '提示病机', '表虚'), ('口干', '提示病机', '里热'), ('喜饮凉', '提示病机', '里热'), ('汗多', '提示病机', '里热'), ('面色潮红', '提示病机', '里热'), ('下睑淡红边红鲜', '提示病机', '里热'), ('咳喘', '提示病机', '里饮'), ('痰鸣', '提示病机', '里饮'), ('肠鸣', '提示病机', '里饮'), ('大便不畅', '提示病机', '里饮'), ('气短气促', '提示病机', '气逆'), ('胸闷', '提示病机', '气逆'), ('嗳气', '提示病机', '气逆'), ('蹬被子', '…
